# Supplementary material for: Shortwave-infrared meso-patterned imaging enables label-free mapping of tissue water and lipid content
Source: Nat Commun. 2020 Oct 23;11:5355. doi: 10.1038/s41467-020-19128-7 (PMC7585425; doi:10.1038/s41467-020-19128-7)
Supplement: Supplementary file 3 — Source Data [file 41467_2020_19128_MOESM3_ESM.xlsx]

## Sheet: Figure 1d
Figure 1d
	Wavelength (nm)	910	930	950	970	990	1010	1030	1050	1070	1090	1110	1130	1150	1170	1190	1210	1230	1250	1270	1290
	10% lipid + 90% water	0.00690048	0.0166481	0.0347178	0.0438858	0.0426961	0.0339481	0.0253126	0.0198494	0.0172574	0.0175155	0.0230456	0.0389186	0.0939022	0.120554	0.120197	0.127862	0.118329	0.110965	0.107285	0.116058
	20% lipid + 80% water	0.00766905	0.0187112	0.0346752	0.0407937	0.0379927	0.0302208	0.0233015	0.0163623	0.0146855	0.0167661	0.0221549	0.0388552	0.0893655	0.108207	0.123873	0.128081	0.113506	0.101797	0.0990809	0.107151
	30% lipid + 70% water	0.00460468	0.0141668	0.0274352	0.0309183	0.028661	0.0229196	0.0170735	0.0127102	0.0110879	0.0137214	0.0200353	0.0367028	0.102492	0.106962	0.120666	0.129691	0.107833	0.0967076	0.0939422	0.102648
	40% lipid + 60% water	0.00526248	0.0146028	0.0259942	0.0294954	0.026973	0.0219211	0.0170655	0.0126267	0.010781	0.0130418	0.0184487	0.0346074	0.0844194	0.0981258	0.128281	0.130801	0.108776	0.0957533	0.0912961	0.100658
	Wavelength (nm)	900	901	902	903	904	905	906	907	908	909	910	911	912	913	914	915	916	917	918	919	920	921	922	923	924	925	926	927	928	929	930	931	932	933	934	935	936	937	938	939	940	941	942	943	944	945	946	947
	100% water	0.0067924	0.00684745	0.0068964	0.00694497	0.00699886	0.0070638	0.0071455	0.0072665	0.00743663	0.00764249	0.0078707	0.00814696	0.00848368	0.00884753	0.0092052	0.00953869	0.00986179	0.0101889	0.0105344	0.0109126	0.011338	0.0118234	0.0123724	0.0129854	0.0136628	0.014405	0.0153028	0.0163661	0.0174739	0.018505	0.0194251	0.0202967	0.0211447	0.0219935	0.0228677	0.023792	0.0247639	0.0257673	0.026806	0.0278839	0.029005	0.0302651	0.0316404	0.0329556	0.034035	0.0348696	0.0355911	0.0362355
	100% lipid	0.00463222	0.00476667	0.00491217	0.00507823	0.00526238	0.00547249	0.00571686	0.00599385	0.0063099	0.0066625	0.00704347	0.00743854	0.00783806	0.0082358	0.00862134	0.00899709	0.00935272	0.00968464	0.0100045	0.0103271	0.0106584	0.010996	0.0113388	0.0116772	0.0120056	0.0123226	0.0126057	0.0128326	0.0129986	0.0130957	0.0131045	0.0130167	0.0128344	0.0125501	0.0121887	0.0117648	0.0112654	0.0107021	0.0100917	0.00943239	0.00875276	0.00808885	0.0074416	0.00682329	0.00624423	0.0057055	0.00522301	0.00480286
[truncated: 353 more columns]

## Sheet: Figure 1g
Figure 1g
	Distance (mm)	0.15873	0.31746	0.47619	0.634921	0.793651	0.952381	1.11111	1.26984	1.42857	1.5873	1.74603	1.90476	2.06349	2.22222	2.38095	2.53968	2.69841	2.85714	3.01587	3.1746	3.33333	3.49206	3.65079	3.80952	3.96825	4.12698	4.28571	4.44444	4.60317	4.7619	4.92063	5.07937	5.2381	5.39683	5.55556	5.71429	5.87302	6.03175	6.19048	6.34921	6.50794	6.66667	6.8254	6.98413	7.14286	7.30159	7.46032	7.61905
	680 nm	0.0292265	0.0288885	0.0287001	0.0286818	0.028682	0.0285398	0.0282486	0.0279082	0.0276523	0.0276696	0.0280506	0.0286001	0.0290289	0.0292634	0.0294179	0.0294875	0.029376	0.0291411	0.0289909	0.0289778	0.0289613	0.0288427	0.0286996	0.0286758	0.0288021	0.0290007	0.0291633	0.0292482	0.0292419	0.0290702	0.0286776	0.0282446	0.0280025	0.0279301	0.0278804	0.0278403	0.0278546	0.0279181	0.0279952	0.0281122	0.0282975	0.0284736	0.028491	0.028397	0.0283825	0.0284447	0.028481	0.0285677
	1100 nm	0.0298257	0.0293549	0.0289489	0.0286851	0.0285632	0.0285084	0.0285599	0.0288589	0.0293518	0.0297686	0.029921	0.0298735	0.0298274	0.0299002	0.0299951	0.0299825	0.0298661	0.0297682	0.0297977	0.0299106	0.0298603	0.0295434	0.0291825	0.0290221	0.0290507	0.0291337	0.0292551	0.0295021	0.0298484	0.0300725	0.0300698	0.0299772	0.0299816	0.0301368	0.0302785	0.0301944	0.0299855	0.0299369	0.0300818	0.0302776	0.0304713	0.0306742	0.0308794	0.031129	0.03152	0.0321143	0.0327818	0.0333617
[truncated: 293 more columns]

## Sheet: Figure 1b (bottom right)
Figure 1b (bottom right)
		Wavelength (nm)	680	685	690	695	700	705	710	715	720	725	730	735	740	745	750	755	760	765	770	775	780	785	790	795	800	805	810	815	820	825	830	835	840	845	850	855	860	865	870	875	880	885	890	895	900	905	910
		Blood phantom	0.00276	0.00282	0.002904	0.003064	0.003212	0.003416	0.003824	0.004328	0.004952	0.005636	0.006552	0.007396	0.008316	0.009316	0.01042	0.011336	0.012168	0.012896	0.013508	0.014008	0.014324	0.015044	0.015944	0.017072	0.018168	0.019572	0.020428	0.021088	0.02172	0.022244	0.022804	0.023448	0.024188	0.02464	0.02514	0.025316	0.025688	0.026048	0.02652	0.027032	0.02802	0.02892	0.03004	0.03146	0.033028	0.034988	0.036304
		Intralipid	0.000736	0.000824	0.000924	0.001024	0.00112	0.001116	0.001228	0.001328	0.001528	0.001728	0.002028	0.002228	0.002428	0.002528	0.002712	0.00288	0.0029	0.0029	0.002956	0.002872	0.002576	0.002556	0.0026	0.002604	0.00264	0.0029	0.0029	0.002824	0.002764	0.002824	0.002864	0.002964	0.003112	0.003272	0.003296	0.003296	0.0033	0.003384	0.003424	0.003504	0.00362	0.003812	0.003912	0.004124	0.00452	0.005092	0.005688
		Oil	0.0002	0.0002	0.0002	0.0002	0.0002	0.0002	0.000212	0.000312	0.000412	0.000612	0.000812	0.001	0.0011	0.0012	0.0012	0.0012	0.0012	0.0012	0.001192	0.001192	0.001092	0.000992	0.000908	0.00084	0.000764	0.000864	0.000964	0.001048	0.001224	0.0014	0.0015	0.0016	0.0017	0.0017	0.0017	0.0017	0.0017	0.0018	0.0019	0.002052	0.002252	0.002552	0.002852	0.003244	0.003704	0.004304	0.0049
[truncated: 78 more columns]

## Sheet: Figure 2b
Figure 2b
	Time (min)	0	5	10	15	20	25	30	35	40	45	50	55	60	65	70	75	80	85	90	95	100	105	110	115	120	125	130	135	140	145
	0 ml, #1	0	0.207235	0.833855	1.01443	0.674705	0.766764	0.782373	0.738171	0.731527	0.372069	-0.147642	-0.604753	-0.451031	-0.415812	-0.198321	-0.160405	-0.448358	-0.585182	-0.421101	-0.129971	-0.131349	-0.440604	0.23468	0.161757	-0.607183	0.0418035	-0.125622	0.425395	0.410612	-0.0482037
	0 ml, #2	0	0.0521683	0.262708	0.396036	0.303564	0.661085	0.598319	0.174919	0.566239	0.0276483	-0.284559	-0.260024	-0.423557	-0.405515	-0.617375	-0.481761	-0.586832	-0.448711	-0.481994	-0.389263	-0.496018	-0.402933	-0.523069	-1.03852	-0.559337	-0.703687	-0.85149	-0.230807	-0.411184	-0.656339
	0 ml, #3	0	1.22815	2.58258	2.76966	3.16591	3.48774	3.89658	4.01646	4.28816	4.33586	4.40713	4.58393	4.17679	4.34225	4.3118	4.11272	4.3967	4.27443	4.32104	4.44512	4.27599	4.09425	3.92649	3.54725	4.0102	3.94998	4.0411	4.2674	4.25978	3.8214
	0 ml, #4	0	0.551455	1.19695	1.13233	1.2879	1.33056	1.45663	1.14301	1.24745	1.07553	1.04723	1.11642	0.780877	0.629196	0.182002	0.655601	0.536786	0.353623	0.631352	0.553511	0.2838	0.249735	0.226861	-0.0909534	0.028221	0.164609	0.156316	0.176217	0.270094	-0.00301704
	0.1 ml, #1	0	-0.523862	-0.313063	-0.213018	11.7222	10.6693	9.56028	9.44843	8.84136	8.46745	7.73647	6.93195	6.68947	6.28236	5.90562	5.4298	5.78129	4.1196	5.92963	5.71985	6.02068	5.64928	5.42795	4.6215	4.52589	4.75465	4.38097	4.59399	3.82034	3.83881
	0.1 ml, #2	0	-1.06332	-1.24159	-1.05467	13.9065	12.5955	11.412	10.8439	10.6476	9.80273	9.29241	8.5121	7.95145	6.76427	5.57953	5.08861	4.79521	3.51637	3.24794	3.22626	3.63625	3.26805	3.21412	3.28706	3.0408	2.81234	2.97287	2.38634	1.69552	1.4296
	0.1 ml, #3	0	1.19458	0.911056	1.11516	19.2698	18.1822	17.2754	17.5269	15.733	15.3716	14.7051	14.1196	13.6499	13.2705	11.6759	11.5589	11.2067	10.9329	10.8532	9.5228	9.46427	9.44355	9.05381	9.01769	8.3563	7.3182	6.93735	6.49796	6.76651	6.93571
	0.1 ml, #4	0	0.236037	0.336505	0.37791	15.8185	14.7826	13.9355	13.9852	12.4597	12.1379	11.5626	11.0627	10.6593	10.3085	8.94937	8.82796	8.55037	8.28257	8.19365	7.02567	6.98685	6.95312	6.61552	6.5583	6.01365	5.12373	4.75713	4.41386	4.6165	4.7506
	0.2 ml, #1	0	0.642131	0.339036	-0.0252958	22.576	21.6911	21.053	19.7896	19.4299	18.5755	17.9178	17.2275	16.764	16.1282	15.4732	14.9769	15.023	14.7442	13.7595	13.5903	13.3132	13.0136	12.7215	12.3752	12.5966	12.2815	12.292	12.0078	11.7317	11.7625
	0.2 ml, #2	0	0.434838	0.252859	0.236153	24.7683	24.4951	24.0078	23.1487	22.5532	21.7561	20.9918	20.1151	19.8044	19.1377	18.634	18.105	17.7357	17.2403	16.7235	16.3947	16.0868	15.4021	15.1163	15.0978	14.6615	14.2487	14.2617	14.0646	13.3171	13.5726
	0.2 ml, #3	0	0.862343	1.53823	1.55714	18.9556	17.5837	16.593	16.1663	15.9606	15.1224	14.8303	14.5433	13.9017	13.3853	11.4957	11.0476	10.2797	9.93841	9.73384	8.78119	8.46004	7.99217	7.74746	8.04561	7.85661	7.6255	7.38585	6.81842	7.19139	6.64516
	0.2 ml, #4	0	0.171898	-2.89244	-2.94452	29.1138	27.4411	26.1318	25.578	24.454	23.3754	22.5349	21.8499	20.9602	20.3597	18.7675	18.3271	17.6251	17.3605	17.0344	16.5179	16.3382	15.9296	15.5707	15.6701	15.1009	14.9397	15.1097	13.9656	14.8725	14.4178

## Sheet: Figure 2c
Figure 2c
	Time (min)	0	5	10	15	20	25	30	35	40	45	50	55	60	65	70	75	80	85	90	95	100	105	110	115	120	125	130	135	140	145
	0 ml, #1	0	0	0	0	0.00793179	0.007403	0.00819618	0.00660982	0.00660982	0.007403	0.00898936	0.0126909	0.0113689	0.0158636	0.0121621	0.0140128	0.014806	0.0198295	0.0203583	0.0206226	0.0206226	0.0248529	0.0200939	0.0248529	0.0274969	0.0245885	0.0280256	0.0267037	0.02829	0.0274969
	0 ml, #2	0	0	0	0	0.00449468	0.00660982	0.00528786	0.0037015	0.00528786	0.00317271	0.00132196	0.00211514	0.00132196	0.000528786	0	0.000528786	0.000528786	0	0	0	0	0	0	0	0	0	0	0	0	0
	0 ml, #3	0	0	0	0	0.00502346	0.00713861	0.0111045	0.0118977	0.0137484	0.0171855	0.0166568	0.0153348	0.0121621	0.0155992	0.0153348	0.0145416	0.0182431	0.0171855	0.0174499	0.0203583	0.0166568	0.0158636	0.0169211	0.0124265	0.0182431	0.014806	0.0174499	0.0185075	0.0193007	0.0171855
	0 ml, #4	0	0	0.00449468	0.00925375	0.0388658	0.0401877	0.0425673	0.0409809	0.0449468	0.0467975	0.0454756	0.0454756	0.0467975	0.043096	0.0515566	0.0475907	0.0475907	0.0520854	0.0475907	0.0483839	0.0460044	0.0507634	0.044418	0.0415097	0.0452112	0.0481195	0.0489127	0.0415097	0.0433604	0.038337
	0.1 ml, #1	0	0	0	0	0.297971	0.241126	0.180845	0.171855	0.136427	0.113425	0.0608104	0.0415097	0.0378082	0.0359574	0.0351643	0.0322559	0.0341067	0.0232666	0.035693	0.0319915	0.0375438	0.0348999	0.0330491	0.0274969	0.0243241	0.02829	0.0259105	0.0285544	0.0219446	0.023531
	0.1 ml, #2	0	0	0	0	0.481459	0.448939	0.410073	0.378082	0.358252	0.27206	0.218653	0.128759	0.0737656	0.0105757	0	0	0	0	0	0	0	0	0	0	0	0	0	0	0	0
	0.1 ml, #3	0	0.0343711	0.0692709	0.0386014	0.430432	0.396854	0.359839	0.333664	0.287924	0.277084	0.260163	0.244299	0.233459	0.221032	0.184017	0.17873	0.171855	0.167096	0.160222	0.136691	0.13061	0.129817	0.125322	0.122414	0.104171	0.0816974	0.0663626	0.0536718	0.0571089	0.0600172
	0.1 ml, #4	0	0	0	0	0.495737	0.448146	0.394474	0.399233	0.208342	0.160486	0.104171	0.066627	0.0393945	0.0203583	0.000528786	0	0	0	0	0	0	0	0	0	0	0	0	0	0	0
	0.2 ml, #1	0	0	0	0	0.742415	0.743737	0.738185	0.717298	0.717034	0.703285	0.692974	0.666006	0.660453	0.630841	0.589067	0.554961	0.555489	0.554167	0.493093	0.464274	0.455813	0.432282	0.413246	0.35693	0.405843	0.366184	0.386278	0.354551	0.320973	0.333928
	0.2 ml, #2	0	0	0	0	0.742944	0.745324	0.745588	0.74453	0.743208	0.736334	0.725758	0.713596	0.706458	0.696146	0.685835	0.674466	0.66865	0.659131	0.646441	0.642475	0.632957	0.617093	0.600965	0.606253	0.593298	0.576112	0.573204	0.56633	0.53566	0.552317
	0.2 ml, #3	0	0	0.00132196	0.0118977	0.620001	0.581664	0.558927	0.551259	0.5116	0.495208	0.481724	0.442594	0.40267	0.264393	0.243241	0.205169	0.19618	0.191685	0.163659	0.154405	0.14568	0.138542	0.147796	0.14145	0.138806	0.135634	0.125058	0.13061	0.120828	0.0811686
	0.2 ml, #4	0	0.0274969	0.115011	0.121621	0.756164	0.745852	0.734748	0.718091	0.691387	0.650407	0.625818	0.583515	0.560777	0.501025	0.485161	0.456342	0.443387	0.428316	0.414304	0.410073	0.395267	0.389186	0.392095	0.379933	0.364862	0.375702	0.349792	0.369621	0.352171	0.260163

## Sheet: Figure 2e
Figure 2e
	Time (min)	0	5	10	15	20	25	30	35	40	45	50	55	60	65	70	75	80	85	90	95	100	105	110	115	120	125	130	135	140	145
	PBS, #1	0	0.197176	-0.256251	-0.35491	4.079	3.43894	2.9387	2.6433	2.66616	2.35026	2.08588	2.05246	1.84249	1.69465	1.4682	1.54973	2.19591	1.76006	1.37917	1.61912	1.20251	1.17051	2.2836	1.72543	1.60764	1.57648	1.60031	1.52645	1.20627	1.46626
	PBS, #2	0	0.0862762	-0.40485	-0.817295	4.00933	3.23959	3.1219	3.08995	3.83713	3.39064	3.42978	3.41995	2.89271	3.09772	2.65836	2.57503	3.9659	3.56568	3.13472	2.55338	2.53151	3.29213	4.88107	4.19339	3.57715	3.55524	3.11774	3.0845	3.04641	2.5766
	PBS, #3	0	-0.08349	-0.0911997	-0.0243196	5.56355	5.65421	5.40789	5.37983	5.36907	5.24519	5.05763	4.82996	4.61262	4.238	4.01469	4.04567	3.73857	3.67632	3.4069	3.44497	3.07503	3.18528	2.90036	2.79363	2.65479	2.65299	2.55396	2.60395	2.34514	2.58403
	PBS, #4	0	-1.05936	-1.54847	-1.6188	5.40094	4.56496	4.22307	4.15349	4.3363	4.10807	4.39018	4.01098	3.56804	3.30106	3.16501	3.23192	2.75517	2.88088	2.9843	2.73294	2.60746	2.98556	2.67942	2.72241	2.99362	2.81998	2.84482	2.88674	3.10361	2.92511
	TPA, #1	0	0.180401	-0.344021	-0.416869	5.55587	5.90639	6.72639	6.54664	7.21563	7.32255	7.79396	7.86996	7.61238	7.48192	7.83892	7.86392	8.21951	7.79219	7.50153	7.51934	7.30422	7.40119	7.79281	7.52616	7.10801	7.22599	7.02401	7.00983	6.69241	6.768
	TPA, #2	0	-1.24427	-2.12345	-2.10801	4.16101	4.46894	5.40646	5.84224	6.60721	6.34861	6.86789	7.08486	6.79034	6.84479	6.88764	7.28297	7.53359	7.08878	7.18665	6.70478	6.88239	6.87599	9.0804	8.04604	7.88083	7.60982	7.25991	7.07881	6.88592	6.83598
	TPA, #3	0	-0.646351	-0.124804	-0.389319	5.18685	6.58131	7.73018	7.78686	8.06694	7.75378	7.25555	7.32268	6.94732	7.20096	6.92258	6.50882	6.60744	6.39432	5.97904	5.98753	6.06401	5.71527	6.19736	6.2164	6.06894	6.68069	6.19442	6.01002	6.07359	5.79029
	TPA, #4	0	-1.22309	-1.45716	-2.33032	4.9407	5.27158	6.43719	6.54662	7.55542	7.21056	6.62531	7.13395	6.85397	6.41072	6.30107	5.89378	5.78556	5.70735	5.61786	5.72474	6.11995	5.687	5.70618	5.88995	6.19445	7.34107	6.50139	6.14017	6.0804	6.05435

## Sheet: Figure 2f
Figure 2f
	Time (min)	0	5	10	15	20	25	30	35	40	45	50	55	60	65	70	75	80	85	90	95	100	105	110	115	120	125	130	135	140	145
	PBS, #1	0	0	0	0	0.303259	0.258841	0.190892	0.159693	0.166039	0.138806	0.112631	0.114218	0.108665	0.103642	0.0988829	0.108401	0.153348	0.127437	0.119241	0.136691	0.110781	0.106815	0.177143	0.141715	0.138277	0.139071	0.138806	0.126644	0.112631	0.134312
	PBS, #2	0	0	0	0	0.096239	0.0478551	0.0364862	0.0319915	0.0750876	0.0470619	0.0452112	0.0481195	0.0190363	0.0251173	0.0126909	0.0108401	0.0933307	0.0594884	0.0261749	0.0132196	0.00634543	0.0502346	0.192742	0.120828	0.0729724	0.0774671	0.0367506	0.0333135	0.038337	0.0163924
	PBS, #3	0	0	0	0	0.179523	0.184546	0.178994	0.178994	0.180845	0.177143	0.17212	0.161015	0.152026	0.133518	0.118448	0.124265	0.107872	0.101262	0.0853989	0.0909512	0.0708573	0.0756164	0.0668914	0.0586952	0.0542005	0.0552581	0.0502346	0.0526142	0.0388658	0.051821
	PBS, #4	0	0	0	0	0.247736	0.214423	0.198295	0.19803	0.211514	0.203318	0.220239	0.205962	0.183489	0.171855	0.164981	0.165774	0.147796	0.155463	0.158636	0.152555	0.152819	0.169211	0.159165	0.159693	0.167625	0.168683	0.165774	0.173442	0.177936	0.171062
	TPA, #1	0	0	0	0	0.400026	0.428581	0.465331	0.44656	0.46401	0.467711	0.481459	0.48569	0.477758	0.473528	0.487276	0.49653	0.509749	0.501818	0.498381	0.497587	0.488334	0.496794	0.515566	0.505255	0.490184	0.489391	0.475378	0.470355	0.457664	0.462159
	TPA, #2	0	0	0	0	0.240069	0.259898	0.291097	0.312512	0.352436	0.328905	0.358517	0.376495	0.353493	0.353758	0.354815	0.382841	0.400291	0.370679	0.37676	0.351114	0.358781	0.362747	0.489127	0.434926	0.426466	0.406636	0.390244	0.380461	0.365655	0.366449
	TPA, #3	0	0	0	0	0.32018	0.440479	0.514773	0.530637	0.570295	0.572146	0.57056	0.589067	0.582722	0.582458	0.577963	0.567652	0.56395	0.561042	0.547293	0.548615	0.557605	0.536453	0.559455	0.558662	0.562364	0.587481	0.568709	0.566594	0.565272	0.55972
	TPA, #4	0	0	0	0	0.334721	0.333399	0.402406	0.406107	0.467182	0.449997	0.414039	0.449204	0.427788	0.402142	0.390773	0.363011	0.34847	0.342389	0.338159	0.347412	0.377817	0.343446	0.349792	0.357724	0.381519	0.467447	0.412453	0.378346	0.374909	0.380726

## Sheet: Figure 2g
Figure 2g
	Before PBS (K/µl)	13200	13700	14400	9800
	5h after PBS (K/µl)	11000	11200	11200	9700
	Before TPA (K/µl)	12500	11800	9800	12200
	5h after TPA (K/µl)	18000	13300	12500	14500

## Sheet: Figure 3e
Figure 3e
	Tumour #1, SWIR-MPI lipids (%)	18.8292	16.8687	14.3272	12.8257	12.3087	14.9947	15.3893	20.2715	20.8627	15.5145
	Tumour #1, lipids fraction (%)	7.81282	5.78787	4.96863	2.80471	3.55911	5.61867	3.90753	7.37839	9.56363	5.67991
	Tumour #2, SWIR-MPI lipids (%)	23.2491	18.6109	14.9424	15.9873	21.0679	26.3226	22.7964	23.0932	25.2807	27.2804
	Tumour #2, lipids fraction (%)	5.69255	12.6908	12.6981	14.2385	16.9096	29.6366	19.9287	16.6567	16.5319	19.1651
	Tumour #3, SWIR-MPI lipids (%)	19.413	18.0707	20.4808	17.7325	18.2537	16.9977	15.5974	18.8979	21.4229	28.5061
	Tumour #3, lipids fraction (%)	5.4983	6.23324	9.45812	13.321	11.942	11.624	10.4126	13.5345	14.7174	20.5949

## Sheet: Figure 5d
Figure 5d
	Subject #	1	2	3	4	5	6	7	8	9	10
	Morning SWIR-MPI index	2.07467	1.95671	1.94652	3.21357	3.26359	1.78385	1.85406	1.82135	2.66273	1.99268
	Afternoon SWIR-MPI index	2.69078	2.83192	2.41456	3.23678	3.17469	2.38131	1.94362	2.13758	2.74805	2.27547

[truncated: 6 more sheets: Figure 5e, Figure 5f, Figure S4a, Figure S4b, Figure S4c, Figure S4d]
